# Supplementary material for: Direct interplay between stereochemistry and conformational preferences in aminoacylated oligoribonucleotides
Source: Nucleic Acids Res. 2019 Oct 15;47(21):11077–89. doi: 10.1093/nar/gkz902 (PMC6868383; doi:10.1093/nar/gkz902)
Supplement: gkz902_Supplemental_Files [file gkz902_supplemental_files.zip]

Archive with 3 entries (3 files):
- PolyanskyAA_aminoacylatedRNA_manuscript_NAR_Supplementary_Data_revised25072019.pdf
- Supplementary TableS1.xlsx
- Supplementary TableS2.xlsx
