# Supplementary material for: Direct interplay between stereochemistry and conformational preferences in aminoacylated oligoribonucleotides
Source: Nucleic Acids Res. 2019 Oct 15;47(21):11077–89. doi: 10.1093/nar/gkz902 (PMC6868383; doi:10.1093/nar/gkz902)
Supplement: gkz902_Supplemental_Files [file gkz902_supplemental_files.zip › Supplementary TableS1.xlsx]

## Sheet: MASTERTABLE
System	MD fractions	Sch-base1	Sch-base2	Sch-base3	Stacking12	Stacking13	Stacink23	<Exposure>
ACU	1	-	-	-	0.524863	0.0901139	0.382452	-
ACU.collapsed	0.352	-	-	-	0.759025	0.00386668	0.519921	-
ACU.extended	0.089	-	-	-	0.590917	2.23604e-05	0.628427	-
CAU	1	-	-	-	0.461182	0.0926529	0.348162	-
CAU.collapsed	0.29	-	-	-	0.742679	0.00208416	0.369169	-
CAU.extended	0.06	-	-	-	0.75818	9.95487e-05	0.573268	-
CCA	1	-	-	-	0.45179	0.030044	0.478032	-
CCA.collapsed	0.183	-	-	-	0.637168	0.00624621	0.400238	-
CCA.extended	0.22	-	-	-	0.594002	0.000185976	0.751655	-
GAA	1	-	-	-	0.572084	0.031775	0.548321	-
GAA.collapsed	0.045	-	-	-	0.540207	0.305528	0.271049	-
GAA.extended	0.211	-	-	-	0.592053	0.00105631	0.687674	-
GUU	1	-	-	-	0.648204	0.151791	0.326083	-
GUU.collapsed	0.289	-	-	-	0.876356	0.00582993	0.521554	-
GUU.extended	0.088	-	-	-	0.814704	0.000238769	0.616355	-
UGU	1	-	-	-	0.574539	0.035103	0.291945	-
UGU.collapsed	0.179	-	-	-	0.727905	0.000492967	0.226866	-
UGU.extended	0.098	-	-	-	0.771987	2.04817e-05	0.664458	-
ACU-2'-Thr	1	0.419197	0.477103	0.7601	0.464967	0.176254	0.0505519	0.303779
ACU-2'-Thr.collapsed	0.344	0.558488	0.817397	0.842711	0.665529	0	0.00530953	0.25263
ACU-2'-Thr.extended	0.007	0	0.00199601	0.699524	0.509596	0.00107477	0.467066	0.560752
ACU-2'-Val	1	0.204583	0.346408	0.736383	0.377248	0.230734	0.144357	0.392876
ACU-2'-Val.collapsed	0.2	0.521181	0.860337	0.820574	0.593621	0	0.00122753	0.238421
ACU-2'-Val.extended	0.016	0	0.00209682	0.690163	0.669565	0	0.584644	0.533744
ACU-2'-D-Val	1	0.261152	0.430954	0.90909	0.461674	0.109461	0.108346	0.318843
ACU-2'-D-Val.collapsed	0.45	0.380367	0.703738	0.937486	0.63124	0	0.010333	0.238262
ACU-2'-D-Val.extended	0.017	0.00017451	0.0242569	0.910535	0.634169	0	0.535222	0.515128
CAU-2'-Val	1	0.298204	0.382795	0.744433	0.477434	0.0515169	0.149089	0.365514
CAU-2'-Val.collapsed	0.29	0.5885	0.805083	0.885827	0.618132	0	0.00114432	0.276659
CAU-2'-Val.extended	0.048	0	0.0013511	0.559646	0.78397	0	0.470369	0.531074
CAU-2'-D-Val	1	0.152436	0.332659	0.910444	0.474573	0.028773	0.168588	0.329494
CAU-2'-D-Val.collapsed	0.285	0.223714	0.678244	0.989876	0.630831	0	0.000825511	0.200804
CAU-2'-D-Val.extended	0.05	0.000119253	0.0184048	0.804365	0.821796	1.98756e-05	0.521893	0.520343
CCA-2'-Ala	1	0.301511	0.144775	0.515268	0.370001	0.160104	0.258845	0.457548
CCA-2'-Ala.collapsed	0.078	0.544628	0.651038	0.730762	0.598285	0	0.0440346	0.269378
CCA-2'-Ala.extended	0.106	2.82992e-05	0.00836714	0.382766	0.64293	9.43307e-06	0.753325	0.603426
CCA-2'-Cys	1	0.293453	0.161453	0.274357	0.400004	0.151109	0.262309	0.396037
CCA-2'-Cys.collapsed	0.166	0.61781	0.412998	0.4923	0.652641	0.0001323	0.113555	0.224465
CCA-2'-Cys.extended	0.142	0.000147681	0.00917031	0.148279	0.639791	3.51622e-05	0.771298	0.588835
CCA-2'-Gln	1	0.235182	0.19887	0.254116	0.307428	0.117978	0.252664	0.454707
CCA-2'-Gln.collapsed	0.099	0.55519	0.590568	0.43884	0.659416	1.01024e-05	0.0347524	0.238
CCA-2'-Gln.extended	0.1	0.000441275	0.00922667	0.167113	0.637904	9.02609e-05	0.761059	0.570246
CCA-2'-Glu	1	0.106699	0.0550079	0.187021	0.378068	0.043694	0.300932	0.483692
CCA-2'-Glu.collapsed	0.036	0.518461	0.48352	0.425384	0.624553	0	0.0218456	0.255651
CCA-2'-Glu.extended	0.136	0.000454406	0.00855308	0.143402	0.640712	0.000117266	0.734495	0.545477
CCA-2'-Gly	1	0.286706	0.202552	0.924797	0.307304	0.12451	0.238826	0.516682
CCA-2'-Gly.collapsed	0.103	0.444751	0.70042	0.984203	0.672188	0.000165154	0.0183807	0.309731
CCA-2'-Gly.extended	0.033	0	0.018898	0.894974	0.589115	6.12576e-05	0.739043	0.664339
CCA-2'-Hie	1	0.300318	0.214918	0.415774	0.339364	0.163692	0.222736	0.354442
CCA-2'-Hie.collapsed	0.173	0.426249	0.582194	0.821955	0.608397	1.15584e-05	0.0151703	0.162579
CCA-2'-Hie.extended	0.025	0.00198164	0.0401181	0.31504	0.635621	0	0.695272	0.529271
CCA-2'-Ile	1	0.22	0.326259	0.464247	0.426636	0.028692	0.183621	0.349767
CCA-2'-Ile.collapsed	0.232	0.455925	0.776746	0.852256	0.616258	0	0.0233047	0.198124
CCA-2'-Ile.extended	0.067	0	0.00471209	0.2136	0.62976	1.48179e-05	0.737012	0.516169
CCA-2'-Leu	1	0.186107	0.100543	0.274103	0.288205	0.0922829	0.272095	0.457411
CCA-2'-Leu.collapsed	0.062	0.51914	0.724675	0.714666	0.599213	3.22357e-05	0.00303016	0.179736
CCA-2'-Leu.extended	0.091	0.000428317	0.0122455	0.197916	0.628495	1.09825e-05	0.758187	0.549434
CCA-2'-Lys	1	0.296894	0.146161	0.139525	0.292184	0.264807	0.266414	0.371508
CCA-2'-Lys.collapsed	0.127	0.589488	0.350044	0.300894	0.678246	0	0.0576639	0.243072
CCA-2'-Lys.extended	0.083	9.62267e-05	0.0116915	0.105753	0.68997	0	0.774324	0.58611
CCA-2'-Phe	1	0.27191	0.269635	0.489722	0.380754	0.0906789	0.185865	0.327508
CCA-2'-Phe.collapsed	0.25	0.472052	0.685003	0.82595	0.573444	0	0.00314989	0.1314
CCA-2'-Phe.extended	0.084	4.74074e-05	0.0305422	0.312936	0.632901	0.000177778	0.757701	0.532167
CCA-2'-Pro	1	0.337811	0.186493	0.359461	0.355321	0.168931	0.205416	0.424754
CCA-2'-Pro.collapsed	0.176	0.568551	0.556108	0.53936	0.638689	1.70143e-05	0.0510089	0.269062
CCA-2'-Pro.extended	0.046	2.18026e-05	0.00366284	0.203179	0.6328	4.36053e-05	0.769306	0.607473
CCA-2'-Ser	1	0.218614	0.196827	0.317927	0.466353	0.103348	0.245614	0.468967
CCA-2'-Ser.collapsed	0.241	0.620148	0.549723	0.539186	0.702965	3.31998e-05	0.0706617	0.261045
CCA-2'-Ser.extended	0.141	0.000220477	0.00977924	0.20572	0.648424	2.84487e-05	0.767439	0.600781
CCA-2'-Tyr	1	0.19647	0.111659	0.386854	0.339249	0.13694	0.191726	0.372519
CCA-2'-Tyr.collapsed	0.063	0.554567	0.405641	0.608134	0.607255	0.00019177	0.22207	0.127898
CCA-2'-Tyr.extended	0.085	0.0087156	0.0974712	0.398965	0.620113	9.40955e-05	0.740261	0.525855
CCA-2'-Val	1	0.291205	0.217206	0.30649	0.395195	0.139953	0.374893	0.412874
CCA-2'-Val.collapsed	0.085	0.679305	0.695133	0.703927	0.628147	0	0.020326	0.216587
CCA-2'-Val.extended	0.152	1.31857e-05	0.00378431	0.149414	0.655239	7.25216e-05	0.760066	0.538632
CGU-2'-Arg	1	0.319026	0.322991	0.226052	0.460513	0.0684759	0.117957	0.346401
CGU-2'-Arg.collapsed	0.244	0.575022	0.473396	0.170327	0.690891	4.09764e-06	0.0230984	0.246779
CGU-2'-Arg.extended	0.052	0.000831448	0.0152561	0.151343	0.832821	0	0.637779	0.586072
GAA-2'-Glu	1	0.123958	0.100866	0.275434	0.599585	0.136554	0.360389	0.437424
GAA-2'-Glu.collapsed	0.058	0.324642	0.498101	0.437978	0.811588	0	0.0623571	0.249056
GAA-2'-Glu.extended	0.103	0	0.00219908	0.168544	0.573107	5.81255e-05	0.688816	0.542626
GAA-2'-D-Glu	1	0.147922	0.147404	0.6116	0.553057	0.114846	0.221314	0.387329
GAA-2'-D-Glu.collapsed	0.22	0.161837	0.488772	0.856522	0.829279	0	0.0339925	0.189446
GAA-2'-D-Glu.extended	0.054	0.00611127	0.0308164	0.466704	0.572193	0.0142287	0.59779	0.550134
GAU-2'-Asp	1	0.107686	0.120078	0.835511	0.634568	0.0654089	0.321317	0.436548
GAU-2'-Asp.collapsed	0.051	0.306098	0.419899	0.939037	0.835462	0	0.0470831	0.209769
GAU-2'-Asp.extended	0.08	0	0.00190244	0.760765	0.723325	3.73028e-05	0.526553	0.548857
GGU-2'-Gly	1	0.362628	0.542232	0.999681	0.718145	0.025294	0.0961579	0.372432
GGU-2'-Gly.collapsed	0.511	0.611076	0.869422	1	0.860735	0	0.00226518	0.273622
GGU-2'-Gly.extended	0.025	0	0.00767202	0.999321	0.803125	0	0.593703	0.654707
GUA-2'-Val	1	0.253969	0.13584	0.303185	0.421901	0.207732	0.220938	0.431601
GUA-2'-Val.collapsed	0.046	0.514036	0.871588	0.592138	0.788018	0	0.00111944	0.230198
GUA-2'-Val.extended	0.028	0	0.00569132	0.307865	0.721232	0.000106712	0.799701	0.533907
GUU-2'-Val	1	0.232806	0.329934	0.736134	0.653412	0.0689629	0.120264	0.353996
GUU-2'-Val.collapsed	0.272	0.562417	0.884332	0.857417	0.784241	0	0.00740531	0.236202
GUU-2'-Val.extended	0.051	0	0.000643413	0.677085	0.842403	0	0.569869	0.529025
GUU-2'-D-Val	1	0.164599	0.286717	0.934361	0.518091	0.165395	0.0974159	0.310107
GUU-2'-D-Val.collapsed	0.276	0.326343	0.677503	0.944762	0.763119	0	0.0179974	0.239874
GUU-2'-D-Val.extended	0.017	0.000172741	0.0094432	0.834341	0.823746	0.000863707	0.560028	0.521952
UGU-2'-Val	1	0.35105	0.38562	0.781201	0.504288	0.019235	0.162398	0.323959
UGU-2'-Val.collapsed	0.346	0.569622	0.77297	0.854649	0.713291	0	0.00824019	0.268089
UGU-2'-Val.extended	0.032	0	0.00193345	0.583622	0.790158	0	0.636355	0.5318
UGU-2'-D-Val	1	0.132118	0.29529	0.928165	0.464326	0.047267	0.113793	0.286236
UGU-2'-D-Val.collapsed	0.256	0.183595	0.666263	0.989198	0.692756	0	0.000386903	0.208692
UGU-2'-D-Val.extended	0.03	0.000131635	0.021654	0.82996	0.78968	3.29088e-05	0.637509	0.526066
ACU-3'-Val	1	0.107968	0.115215	0.046152	0.461881	0.223588	0.320727	0.460645
ACU-3'-Val.collapsed	0.273	0.00655461	0.000483086	0.0126151	0.821928	0.00302661	0.772214	0.394886
ACU-3'-Val.extended	0.052	0	7.66798e-05	0.053925	0.650858	0	0.586581	0.549795
ACU-3'-D-Val	1	0.219461	0.260881	0.112079	0.307597	0.320446	0.286734	0.3585
ACU-3'-D-Val.collapsed	0.084	0.142414	0.186551	0.0746468	0.782569	0.00844113	0.744131	0.280494
ACU-3'-D-Val.extended	0.124	0	9.67219e-05	0.0796102	0.673563	8.06016e-06	0.63743	0.547252
CAU-3'-Val	1	0.0866359	0.0515869	0.0717209	0.535763	0.0518269	0.329924	0.421238
CAU-3'-Val.collapsed	0.25	0.0101519	0.000355855	0.0144221	0.643949	0.0217551	0.465134	0.382921
CAU-3'-Val.extended	0.078	0	1.27934e-05	0.0648884	0.775628	2.55869e-05	0.62276	0.555095
CAU-3'-D-Val	1	0.196629	0.126877	0.161501	0.462443	0.0527089	0.350029	0.414736
CAU-3'-D-Val.collapsed	0.018	0.00654786	0.00649092	0.0964528	0.561635	0.00239139	0.297842	0.384816
CAU-3'-D-Val.extended	0.047	0	0	0.107222	0.777572	0.00295946	0.550609	0.550054
CCA-3'-Ala	1	0.135533	0.046423	0.0634759	0.40499	0.042859	0.41829	0.531236
CCA-3'-Ala.collapsed	0.272	0.00818872	0.00392131	0.0134392	0.627347	0.00413486	0.706594	0.438936
CCA-3'-Ala.extended	0.086	0	6.96185e-05	0.0441845	0.664276	1.16031e-05	0.763355	0.614709
CCA-3'-Cys	1	0.164338	0.0659769	0.034622	0.385833	0.0617699	0.412533	0.513556
CCA-3'-Cys.collapsed	0.231	0.00508717	0.000186169	0.0104861	0.633927	0.0103648	0.694518	0.424545
CCA-3'-Cys.extended	0.087	0	0	0.0287063	0.638236	2.29742e-05	0.764468	0.597909
CCA-3'-Gln	1	0.152483	0.0730659	0.108933	0.357157	0.0655099	0.328915	0.488523
CCA-3'-Gln.collapsed	0.171	0.0182479	0.00122508	0.142891	0.606311	0.00423529	0.555423	0.413928
CCA-3'-Gln.extended	0.112	0	0.000133745	0.0540596	0.637472	6.24142e-05	0.754365	0.568506
CCA-3'-Glu	1	0.130938	0.036083	0.0588769	0.39855	0.111596	0.433575	0.458217
CCA-3'-Glu.collapsed	0.203	0.021767	0.0067735	0.031636	0.643196	0.00990847	0.793951	0.400909
CCA-3'-Glu.extended	0.103	0	9.66707e-06	0.057548	0.620548	6.76695e-05	0.75725	0.577076
CCA-3'-Gly	1	0.139048	0.0905239	0.0878299	0.413959	0.0749209	0.44411	0.562864
CCA-3'-Gly.collapsed	0.244	0.0297599	0.00841805	0.0305824	0.636915	0.00691205	0.784847	0.518587
CCA-3'-Gly.extended	0.136	0	1.47044e-05	0.0654933	0.670188	8.0874e-05	0.763032	0.685992
CCA-3'-Hie	1	0.108437	0.0949449	0.218536	0.410852	0.0552629	0.483439	0.454775
CCA-3'-Hie.collapsed	0.246	0.0025236	7.70876e-05	0.19801	0.63097	0.00585865	0.708751	0.350868
CCA-3'-Hie.extended	0.145	0	0.00186121	0.17636	0.606148	0.000110294	0.75501	0.542707
CCA-3'-Ile	1	0.160775	0.0631379	0.049189	0.442355	0.043579	0.49979	0.397417
CCA-3'-Ile.collapsed	0.308	0.0101527	0.00428251	0.0120423	0.659127	0.00475979	0.808972	0.352903
CCA-3'-Ile.extended	0.111	0	0	0.0456741	0.627762	1.7989e-05	0.746265	0.533221
CCA-3'-Leu	1	0.0981649	0.033505	0.0748289	0.364669	0.0697719	0.361895	0.513527
CCA-3'-Leu.collapsed	0.051	0.0257657	0.0145921	0.0355329	0.616835	0.0107048	0.759103	0.396248
CCA-3'-Leu.extended	0.063	0	0.000286907	0.0519302	0.636185	3.18786e-05	0.744158	0.567738
CCA-3'-Lys	1	0.284402	0.0843259	0.0898599	0.22277	0.151527	0.236973	0.479372
CCA-3'-Lys.collapsed	0.06	0.03085	0.00650887	0.036151	0.625908	0.0129506	0.703629	0.402901
CCA-3'-Lys.extended	0.045	0	8.92339e-05	0.0386829	0.657007	2.23085e-05	0.760028	0.58718
CCA-3'-Phe	1	0.168017	0.027586	0.260504	0.345871	0.026793	0.42573	0.478967
CCA-3'-Phe.collapsed	0.189	0.00624534	0.000174362	0.434073	0.582682	0.00206593	0.633596	0.367031
CCA-3'-Phe.extended	0.103	0	0.000329492	0.183198	0.614348	0.000184128	0.737172	0.547705
CCA-3'-Pro	1	0.107994	0.0507049	0.013958	0.45741	0.04419	0.48774	0.54249
CCA-3'-Pro.collapsed	0.195	0.00497515	0.000276967	0.00047187	0.677354	0.00620611	0.808057	0.449287
CCA-3'-Pro.extended	0.182	0	0	0.011904	0.619658	6.59199e-05	0.748872	0.625684
CCA-3'-Ser	1	0.160462	0.0648449	0.043696	0.31777	0.160734	0.421304	0.543851
CCA-3'-Ser.collapsed	0.072	0.00526389	0.000306364	0.00172678	0.64601	0.00281298	0.915527	0.435246
CCA-3'-Ser.extended	0.157	0	0.00014055	0.0342942	0.623965	5.11091e-05	0.753642	0.606229
CCA-3'-Tyr	1	0.0975189	0.028871	0.448501	0.372927	0.0989719	0.391105	0.452826
CCA-3'-Tyr.collapsed	0.249	0.00792493	0.00114645	0.573758	0.632615	0.0028581	0.616978	0.365626
CCA-3'-Tyr.extended	0.072	0	0.00267885	0.192408	0.645701	5.52341e-05	0.765849	0.550591
CCA-3'-Val	1	0.0736049	0.027538	0.032566	0.445473	0.028621	0.451934	0.48281
CCA-3'-Val.collapsed	0.215	0.00318311	0.000144475	0.00425036	0.607727	0.00192012	0.647253	0.377508
CCA-3'-Val.extended	0.128	0	8.57272e-05	0.0272301	0.621366	3.89669e-05	0.763486	0.544291
GAA-3'-Glu	1	0.0782349	0.018004	0.0701939	0.614345	0.02976	0.520244	0.468231
GAA-3'-Glu.collapsed	0.225	0.0114793	0.000186873	0.0433411	0.821065	0.0116439	0.594206	0.390837
GAA-3'-Glu.extended	0.127	0	1.57935e-05	0.0493548	0.639149	0.000600155	0.663005	0.571804
GAA-3'-D-Glu	1	0.022379	0.027494	0.129019	0.617986	0.0808369	0.460433	0.52887
GAA-3'-D-Glu.collapsed	0.056	0.0339215	0.00822716	0.0579455	0.751693	0.027187	0.64195	0.402517
GAA-3'-D-Glu.extended	0.213	0	4.69618e-06	0.0852873	0.598401	0.00580448	0.6237	0.56175
GUU-3'-Val	1	0.172155	0.0942379	0.0709759	0.542408	0.146905	0.357176	0.444581
GUU-3'-Val.collapsed	0.295	0.014043	0.0157124	0.0190005	0.824563	0.0446551	0.658032	0.37618
GUU-3'-Val.extended	0.077	0	3.8846e-05	0.0538017	0.837611	7.7692e-05	0.65787	0.552413
GUU-3'-D-Val	1	0.36884	0.274074	0.155117	0.288767	0.236352	0.183095	0.376246
GUU-3'-D-Val.collapsed	0.026	0.197957	0.192562	0.181276	0.892222	0.000344339	0.396296	0.246496
GUU-3'-D-Val.extended	0.052	0	3.82929e-05	0.0998296	0.822493	0.000172318	0.669494	0.55269
UGU-3'-Val	1	0.0696089	0.179918	0.0571279	0.422224	0.185483	0.253518	0.451967
UGU-3'-Val.collapsed	0.103	0.00684029	0.0026838	0.0448301	0.657114	0.027458	0.229353	0.369841
UGU-3'-Val.extended	0.106	0	0.000160874	0.0571101	0.809119	4.73158e-05	0.686921	0.553955
UGU-3'-D-Val	1	0.163774	0.122765	0.177834	0.505548	0.0989289	0.305098	0.404793
UGU-3'-D-Val.collapsed	0.08	0.00441551	0.000798284	0.160966	0.808512	0.00486454	0.636482	0.429647
UGU-3'-D-Val.extended	0.06	0	0	0.117117	0.744352	3.32011e-05	0.685436	0.548829
