# Supplementary material for: Direct interplay between stereochemistry and conformational preferences in aminoacylated oligoribonucleotides
Source: Nucleic Acids Res. 2019 Oct 15;47(21):11077–89. doi: 10.1093/nar/gkz902 (PMC6868383; doi:10.1093/nar/gkz902)
Supplement: gkz902_Supplemental_Files [file gkz902_supplemental_files.zip › Supplementary TableS2.xlsx]

## Sheet: clusters in individual MD
system	collpased	extended
ACU-2'-Thr	1	57
ACU-2'-Val	1	42
ACU-2'-D-Val	1	40
CAU-2'-Val	1	5
CAU-2'-D-Val	1	5
CCA-2'-Ala	4	2
CCA-2'-Cys	1	2
CCA-2'-Gln	2	3
CCA-2'-Glu	6	1
CCA-2'-Gly	1	11
CCA-2'-Hie	1	11
CCA-2'-Ile	1	3
CCA-2'-Leu	3	2
CCA-2'-Lys	2	4
CCA-2'-Phe	1	5
CCA-2'-Pro	1	10
CCA-2'-Ser	1	2
CCA-2'-Tyr	3	4
CCA-2'-Val	3	1
CGU-2'-Arg	1	4
GAA-2'-Glu	6	3
GAA-2'-D-Glu	1	7
GAU-2'-Asp	8	2
GGU-2'-Gly	1	12
GUA-2'-Val	4	39
GUU-2'-Val	1	2
GUU-2'-D-Val	1	19
UGU-2'-Val	1	8
UGU-2'-D-Val	1	13
ACU-3'-Val	1	6
ACU-3'-D-Val	4	2
CAU-3'-Val	1	4
CAU-3'-D-Val	13	6
CCA-3'-Ala	1	3
CCA-3'-Cys	1	3
CCA-3'-Gln	1	2
CCA-3'-Glu	1	3
CCA-3'-Gly	1	2
CCA-3'-Hie	1	2
CCA-3'-Ile	1	3
CCA-3'-Leu	3	4
CCA-3'-Lys	5	8
CCA-3'-Phe	1	2
CCA-3'-Pro	1	2
CCA-3'-Ser	3	1
CCA-3'-Tyr	1	3
CCA-3'-Val	1	3
GAA-3'-Glu	1	2
GAA-3'-D-Glu	3	1
GUU-3'-Val	1	5
GUU-3'-D-Val	14	9
UGU-3'-Val	2	3
UGU-3'-D-Val	2	7
for all states the highest rank is shown
